# Supplementary material for: Commentary: Mortality Risk of Antidiabetic Agents for Type 2 Diabetes With COVID-19: A Systematic Review and Meta-Analysis
Source: Front Endocrinol (Lausanne). 2022 Jan 10;12:825100. doi: 10.3389/fendo.2021.825100 (PMC8785330; doi:10.3389/fendo.2021.825100)
Supplement: Supplementary Table 1 — Features of included studies and outcome data extracted from them. [file Table_1.xlsx]

## Sheet: Table S1
ID	Study	Intervention	Control	N	Mean age (Years)	NOS score	COVID-19 Mortality
							RR	LOW	UPPER
1	Meijer (2021)	DPP4i users	DPP4i non-users	565	66.88	7	0.93	0.68	1.28
2	Nyland (2021)	GLP1RA users	GLP1RA non-users	25488	55	9	0.58	0.35	0.97
2	Nyland (2021)	DPP4i users	DPP4i non-users	25978	64.6	9	1.03	0.84	1.26
3	Roussel (2021)	DPP4i users	DPP4i non-users	2449	70.3	8	0.89	0.7	1.12
4	Luk (2021)	DPP4i users	DPP4i non-users	1151	67	8	0.7	0.35	1.39
5	Emral (2021)	DPP4i users	DPP4i non-users	33478	60	8	0.57	0.35	0.91
6	Ramos-Rincón (2021)	DPP4i users	DPP4i non-users	790	86	7	0.502	0.309	0.815
6	Ramos-Rincón (2021)	SGLT2i users	SGLT2i non-users	790	86	7	0.812	0.755	1.988
6	Ramos-Rincón (2021)	GLP1RA users	GLP1RA non-users	790	86	7	0.912	0.501	1.896
7	Khunti (2021)	DPP4i users	DPP4i non-users	479555	67	9	1.07	1.01	1.13
7	Khunti (2021)	GLP1RA users	GLP1RA non-users	100820	62	9	0.94	0.83	1.07
7	Khunti (2021)	SGLT2i users	SGLT2i non-users	266505	62	9	0.82	0.74	0.91
8	Elibol (2021)	DPP4i users	DPP4i non-users	432	65	7	1.272	0.792	2.041
8	Elibol (2021)	SGLT2i users	SGLT2i non-users	432	65	7	1.294	0.673	2.491
9	Israelsen (2021)	SGLT2i users	DPP4i users	557	63	9	0.413223	0.169779	1.0101
10	Kahkoska (2021)	GLP1RA users	DPP4i users	9650	57.91	9	0.56	0.39	0.82
10	Kahkoska (2021)	SGLT2i users	DPP4i users	6949	60	9	0.63	0.49	0.82
11	Kim (2020)	SGLT2i users	SGLT2i non-users	235	68.3	7	5.05	0.48	53.26
11	Kim (2020)	DPP4i users	DPP4i non-users	235	68.3	7	1.47	0.45	4.78
12	Wargny (2021)	GLP1RA users	GLP1RA non-users	2794	69.7	9	0.78	0.53	1.15
12	Wargny (2021)	DPP4i users	DPP4i non-users	2794	69.7	9	0.83	0.66	1.05
13	Chen (2020)	DPP4i users	DPP4i non-users	120	66	8	1.48	0.4	5.5
14	Mirani (2020)	DPP4i users	DPP4i non-users	90	70	7	0.13	0.02	0.88
15	Solerte (2020)	DPP4i users	DPP4i non-users	338	69	8	0.44	0.29	0.66
16	Fadini (2020)	DPP4i users	DPP4i non-users	81	72.2	8	0.77	0.09	6.73
17	Zhou (2020)	DPP4i users	DPP4i non-users	444	63	8	0.58	0.12	2.74
18	Cariou (2020)	GLP1RA users	GLP1RA non-users	1317	69.8	8	0.64	0.32	1.29
18	Cariou (2020)	DPP4i users	DPP4i non-users	1317	69.8	8	0.85	0.55	1.32
DPP4i: dipeptidyl peptidase-4 inhibitors. GLP1RA: glucagon-like peptide-1 receptor agonists. SGLT2i: sodium-glucose cotransporter-2 inhibitors. N: total sample size. NOS: Newcastle-Ottawa Scale. RR: relative risk; hazard ratio was preferentially considered as RR, followed by risk ratio and odds ratio. LOW: the low limit of 95% confidence interval (CI) of RR. UPPER: the upper limit of 95% CI of RR.
